# Supplementary material for: Influence of Traumatic Brain Injury on Bone Healing Rate in Mandibular Fractures: A Prospective Comparative Study Using Ultrasonographic Assessment
Source: Craniomaxillofac Trauma Reconstr. 2026 Jul 2;19(3):31. doi: 10.3390/cmtr19030031 (PMC13398041; doi:10.3390/cmtr19030031)
Supplement: Supplementary file 1 [file cmtr-19-00031-s001.zip]

Archive with 1 entries (1 files):
- cmtr-4261835-supplementary.pdf
